# Supplementary material for: Error-related negativity predicts failure in competitive dual-player video games
Source: PLoS One. 2019 Feb 28;14(2):e0212483. doi: 10.1371/journal.pone.0212483 (PMC6394958; doi:10.1371/journal.pone.0212483)
Supplement: S1 Table — (XLSX) [file pone.0212483.s001.xlsx]

## Sheet: ERN
ERN	Game Event	Player Position	Participant's Age	Participants
0.434087	'ball'	'offense'	37	1
1.68837	'ball'	'offense'	22	2
-0.897716	'ball'	'offense'	22	3
2.67818	'ball'	'offense'	22	4
1.02012	'ball'	'offense'	26	5
-1.24872	'ball'	'offense'	21	6
3.71122	'ball'	'offense'	24	7
-1.98897	'ball'	'offense'	21	8
0.100319	'ball'	'offense'	31	9
-0.262794	'ball'	'offense'	22	10
-1.92849	'ball'	'offense'	38	11
-2.71964	'ball'	'offense'	22	12
1.40013	'ball'	'offense'	23	13
-0.59781	'ball'	'offense'	21	14
0.315926	'ball'	'offense'	23	15
1.09993	'ball'	'offense'	22	16
3.23064	'ball'	'offense'	24	17
-1.97684	'swing'	'offense'	37	1
-1.75027	'swing'	'offense'	22	2
-4.20237	'swing'	'offense'	22	3
-2.44447	'swing'	'offense'	22	4
-4.14906	'swing'	'offense'	26	5
-0.542045	'swing'	'offense'	21	6
-1.25571	'swing'	'offense'	24	7
-3.04012	'swing'	'offense'	21	8
-1.94292	'swing'	'offense'	31	9
-4.47096	'swing'	'offense'	22	10
-3.33076	'swing'	'offense'	38	11
-4.27974	'swing'	'offense'	22	12
-1.14473	'swing'	'offense'	23	13
-2.6214	'swing'	'offense'	21	14
-1.77096	'swing'	'offense'	23	15
-3.98144	'swing'	'offense'	22	16
-3.52528	'swing'	'offense'	24	17
-0.0526079	'called'	'offense'	37	1
-0.18392	'called'	'offense'	22	2
-2.22175	'called'	'offense'	22	3
1.23345	'called'	'offense'	22	4
-4.93145	'called'	'offense'	26	5
-3.30002	'called'	'offense'	21	6
2.42015	'called'	'offense'	24	7
-0.939582	'called'	'offense'	21	8
-0.032702	'called'	'offense'	31	9
-2.67463	'called'	'offense'	22	10
-2.84761	'called'	'offense'	38	11
-2.72445	'called'	'offense'	22	12
0.673889	'called'	'offense'	23	13
-0.199815	'called'	'offense'	21	14
-0.13704	'called'	'offense'	23	15
-1.37593	'called'	'offense'	22	16
3.02536	'called'	'offense'	24	17
0.582123	'ball'	'defense'	37	1
-0.472899	'ball'	'defense'	22	2
-1.3773	'ball'	'defense'	22	3
0.127652	'ball'	'defense'	22	4
-1.89059	'ball'	'defense'	26	5
-0.363918	'ball'	'defense'	21	6
0.623436	'ball'	'defense'	24	7
-2.04534	'ball'	'defense'	21	8
-0.180787	'ball'	'defense'	31	9
0.386481	'ball'	'defense'	22	10
-1.99404	'ball'	'defense'	38	11
-1.39174	'ball'	'defense'	22	12
-0.0971193	'ball'	'defense'	23	13
-0.61232	'ball'	'defense'	21	14
-2.07754	'ball'	'defense'	23	15
-0.0776866	'ball'	'defense'	22	16
-1.6064	'ball'	'defense'	24	17
-2.22843	'swing'	'defense'	37	1
-0.699418	'swing'	'defense'	22	2
-0.751451	'swing'	'defense'	22	3
-0.582776	'swing'	'defense'	22	4
-1.9005	'swing'	'defense'	26	5
-2.1901	'swing'	'defense'	21	6
-0.794244	'swing'	'defense'	24	7
-0.633295	'swing'	'defense'	21	8
0.0963433	'swing'	'defense'	31	9
-1.38858	'swing'	'defense'	22	10
-1.722	'swing'	'defense'	38	11
-1.0462	'swing'	'defense'	22	12
-0.386706	'swing'	'defense'	23	13
-2.09611	'swing'	'defense'	21	14
-1.14085	'swing'	'defense'	23	15
-2.3538	'swing'	'defense'	22	16
-0.783186	'swing'	'defense'	24	17
-0.350339	'called'	'defense'	37	1
-1.10598	'called'	'defense'	22	2
-1.18777	'called'	'defense'	22	3
0.288942	'called'	'defense'	22	4
-2.90952	'called'	'defense'	26	5
-1.66394	'called'	'defense'	21	6
-2.06363	'called'	'defense'	24	7
-3.19111	'called'	'defense'	21	8
-0.221803	'called'	'defense'	31	9
1.24453	'called'	'defense'	22	10
-2.14704	'called'	'defense'	38	11
-0.529552	'called'	'defense'	22	12
0.971509	'called'	'defense'	23	13
0.461912	'called'	'defense'	21	14
-0.809775	'called'	'defense'	23	15
1.60842	'called'	'defense'	22	16
-3.16624	'called'	'defense'	24	17

## Sheet: P300
P300	Game Event	Player Position	Participant's Age	Participants
1.78126	'ball'	'offense'	37	1
0.526737	'ball'	'offense'	22	2
0.407992	'ball'	'offense'	22	3
1.01803	'ball'	'offense'	22	4
2.80401	'ball'	'offense'	26	5
2.46897	'ball'	'offense'	21	6
1.64926	'ball'	'offense'	24	7
-0.507033	'ball'	'offense'	21	8
2.60486	'ball'	'offense'	31	9
3.17025	'ball'	'offense'	22	10
1.05642	'ball'	'offense'	38	11
0.844295	'ball'	'offense'	22	12
1.52268	'ball'	'offense'	23	13
0.400491	'ball'	'offense'	21	14
-0.428652	'ball'	'offense'	23	15
3.00785	'ball'	'offense'	22	16
1.38579	'ball'	'offense'	24	17
1.75234	'swing'	'offense'	37	1
1.60277	'swing'	'offense'	22	2
1.89935	'swing'	'offense'	22	3
1.94913	'swing'	'offense'	22	4
3.84744	'swing'	'offense'	26	5
5.40944	'swing'	'offense'	21	6
3.65151	'swing'	'offense'	24	7
2.19713	'swing'	'offense'	21	8
4.57267	'swing'	'offense'	31	9
0.396845	'swing'	'offense'	22	10
3.08941	'swing'	'offense'	38	11
1.4797	'swing'	'offense'	22	12
1.82596	'swing'	'offense'	23	13
2.28188	'swing'	'offense'	21	14
0.19109	'swing'	'offense'	23	15
4.5411	'swing'	'offense'	22	16
2.90161	'swing'	'offense'	24	17
1.60241	'called'	'offense'	37	1
0.513361	'called'	'offense'	22	2
0.709343	'called'	'offense'	22	3
0.919267	'called'	'offense'	22	4
3.44199	'called'	'offense'	26	5
4.29277	'called'	'offense'	21	6
0.509641	'called'	'offense'	24	7
1.5142	'called'	'offense'	21	8
1.97084	'called'	'offense'	31	9
-1.62981	'called'	'offense'	22	10
0.0599891	'called'	'offense'	38	11
1.83059	'called'	'offense'	22	12
0.632813	'called'	'offense'	23	13
0.698902	'called'	'offense'	21	14
0.226521	'called'	'offense'	23	15
4.85468	'called'	'offense'	22	16
4.99333	'called'	'offense'	24	17
2.4677	'ball'	'defense'	37	1
1.04685	'ball'	'defense'	22	2
-1.18101	'ball'	'defense'	22	3
3.43616	'ball'	'defense'	22	4
1.36045	'ball'	'defense'	26	5
2.05644	'ball'	'defense'	21	6
1.0466	'ball'	'defense'	24	7
0.21696	'ball'	'defense'	21	8
1.80215	'ball'	'defense'	31	9
1.2191	'ball'	'defense'	22	10
-0.454337	'ball'	'defense'	38	11
2.23809	'ball'	'defense'	22	12
1.36628	'ball'	'defense'	23	13
0.376711	'ball'	'defense'	21	14
0.0413865	'ball'	'defense'	23	15
2.46258	'ball'	'defense'	22	16
1.91025	'ball'	'defense'	24	17
1.8083	'swing'	'defense'	37	1
1.44037	'swing'	'defense'	22	2
2.84006	'swing'	'defense'	22	3
1.63155	'swing'	'defense'	22	4
4.38646	'swing'	'defense'	26	5
3.36655	'swing'	'defense'	21	6
0.86231	'swing'	'defense'	24	7
1.04523	'swing'	'defense'	21	8
4.08951	'swing'	'defense'	31	9
1.16973	'swing'	'defense'	22	10
2.62412	'swing'	'defense'	38	11
1.52659	'swing'	'defense'	22	12
1.70315	'swing'	'defense'	23	13
2.1362	'swing'	'defense'	21	14
1.59334	'swing'	'defense'	23	15
3.00408	'swing'	'defense'	22	16
2.95619	'swing'	'defense'	24	17
3.19016	'called'	'defense'	37	1
0.567389	'called'	'defense'	22	2
0.680081	'called'	'defense'	22	3
1.02379	'called'	'defense'	22	4
1.73748	'called'	'defense'	26	5
1.32463	'called'	'defense'	21	6
-0.590644	'called'	'defense'	24	7
1.94609	'called'	'defense'	21	8
4.01242	'called'	'defense'	31	9
1.59462	'called'	'defense'	22	10
1.20194	'called'	'defense'	38	11
0.704455	'called'	'defense'	22	12
0.7085	'called'	'defense'	23	13
1.96186	'called'	'defense'	21	14
-2.02088	'called'	'defense'	23	15
2.6656	'called'	'defense'	22	16
2.11021	'called'	'defense'	24	17
