# Supplementary material for: Error-related negativity predicts failure in competitive dual-player video games
Source: PLoS One. 2019 Feb 28;14(2):e0212483. doi: 10.1371/journal.pone.0212483 (PMC6394958; doi:10.1371/journal.pone.0212483)
Supplement: S2 Table — (XLSX) [file pone.0212483.s002.xlsx]

## Sheet: BIS11 BISBAS
Participants	ERN	attention	motor	nonplanning	bis	reward	drive	fun seeking
1	-1.98	1.83	1.61	1.82	2.86	3.43	2	3.67
2	-1.75	2.73	1.89	2.62	2	2.71	2	3
3	-4.2	2.43	1.93	2.65	2.43	2.57	3	4
4	-2.44	2.3	2.38	2.42	2.57	3.29	2.67	4
5	-4.15	2.13	1.68	2.27	2.29	2.57	2	4
6	-0.54	2.33	2	2.28	2.86	3	1.67	2.33
7	-1.26	1.77	1.73	1.82	2	1.43	2.33	2
8	-3.04	2.37	2.23	3.33	1.71	2.86	3	3.67
9	-1.94	1.4	1.46	1.88	2	2.71	2.33	2.67
10	-4.47	2.7	2.32	2.52	2.71	3.14	3	2
11	-3.33	1.57	1.71	2.42	1.57	1.71	1	2
12	-4.28	2.5	2.38	3.2	2.57	3.43	3.33	4
13	-1.14	1.9	1.77	2.27	2.29	3	2.67	3.33
14	-2.62	2.53	1.66	2.27	3.57	3.14	1	2
15	-1.77	1.9	1.54	1.95	2	3.14	2	3
16	-3.98	2.27	2.2	2.12	2.29	2.86	4	2.67
17	-3.53	1.73	1.45	2.23	1.86	2.57	2.33	2.67

## Sheet: GEQ
Participants	ERN	Competence	Immersion	Flow	Tension	Challenge	Negative affect	Positive affect	Empathy	Negative Feelings	Behavioural Involvement	Positive Experience	Negative experience	Tiredness	Returning to Reality
1	-4.2024	1.33	1.78	1.33	0.89	1.4	1	1.93	0.94	0.73	1.78	0.83	0.94	0.83	0.22
2	-2.4445	3.67	3.06	2.73	0	0.53	0.67	3.33	2.17	1.6	2.44	1.78	0.22	0.67	0.33
3	-4.1491	1.6	1.72	2.8	1.56	1.53	0.5	2.73	1.28	1.4	1.94	2	0.22	0.83	0.89
4	-0.542	1.27	1.17	1.33	0.89	1.73	1	2.2	0.78	0.4	1.5	1.22	0.28	0.5	0.33
5	-1.2557	2.6	1.89	3.2	0.56	2.33	0	3.73	2.94	2.6	3.61	2.56	0	0.5	0
6	-3.0401	2.2	2.33	3.27	2.56	2.6	1.42	2.67	1.78	2.67	2.83	2.33	1	2.33	2.22
7	-4.2797	0.73	0.83	1.27	2.22	2	1.42	2	1.33	1.53	1.72	0.44	0.33	2.17	0.56
8	-1.1447	3.13	0.78	3.2	0.44	0.8	0.25	3.93	0.5	0.67	3.39	1.61	0.39	0.67	0.44
9	-2.6214	0.93	1.06	3.4	3.44	2.4	1.08	2.93	2.5	3.4	2.56	1.06	0.39	1.33	0.67
10	-1.771	1.6	1.33	2	0	0.93	0.75	2.73	1.89	0.8	2.28	1.67	0.17	0.67	0.33
11	-3.9814	1.07	0.33	1.6	0.22	0.73	0.58	2.27	1.28	1.8	3.83	0.56	0.17	0.33	0.11
12	-3.5253	0.93	1	3.27	1.56	1.47	0.83	2.8	1.5	2.33	2.5	0.78	0.06	0.67	0.33
