# Supplementary material for: Error-related negativity predicts failure in competitive dual-player video games
Source: PLoS One. 2019 Feb 28;14(2):e0212483. doi: 10.1371/journal.pone.0212483 (PMC6394958; doi:10.1371/journal.pone.0212483)
Supplement: S3 Table — (XLSX) [file pone.0212483.s003.xlsx]

## Sheet: Sheet1
Participants	ERN	score difference
1	-1.98	-0.33
2	-1.75	5.67
3	-4.2	-4
4	-4.15	-0.67
5	-0.54	4
6	-1.26	2.67
7	-1.94	0.33
8	-4.47	-5.67
9	-4.28	-3
10	-1.14	4
11	-2.62	-7.67
12	-1.77	0.67
13	-3.98	-4
14	-3.53	-2.67
